# Supplementary material for: Comprehensive and scalable quantification of splicing differences with MntJULiP
Source: Genome Biol. 2022 Sep 14;23:195. doi: 10.1186/s13059-022-02767-y (PMC9472403; doi:10.1186/s13059-022-02767-y)
Supplement: Supplementary file 2 — Additional file 2. Source data for figures. Supporting data for Figure 1A,E and Figure 2A,B. [file 13059_2022_2767_MOESM2_ESM.xlsx]

## Sheet: 1A_Simulation
Supporting data for Figure 1A and Supplementary Figure S1.
Performance metrics for MntJULiP and other programs on the simulated data set.
	STAR alignment (Figure 1A)
Program	GoldRef	TP	FP	FN	Sn	Pr	F-val	Cutoffs
Differential splicing ratio (DSR)
MntJULiP(DSR)	1000	745	20	255	74.5	97.3856	84.4193	p-val<0.1, |dpsi|>0.05
LeafCutter	1000	684	57	316	68.4	92.3077	78.5755	p-val<0.1, |dpsi|>0.05
MAJIQ	1000	688	326	312	68.8	67.8501	68.3217	|dpsi|>0.05 (No p-val cutoff)
rMATS	1000	575	468	425	57.5	55.1294	56.2898	p-val<0.1 (No dpsi cutoff)
SUPPA2	1000	44	68	956	4.4	39.2857	7.91367	|dpsi|>0.05 (No p-val cutoff)
SUPPA2	1000	51	53	949	5.1	49	9.2	p-val<0.1 (No dpsi cutoff)
Cuffdiff2	1000	953	1164	47	95.3	45.0165	61.1485	p-val<0.1
Sleuth	1000	991	1832	99.1	99.1	35.1045	51.8	p-val<0.1 and filter:mean(sample_read_count >= 1) >= 0.001
Differential splicing abundance (DSA)
MntJULIP(DSA)	1500	1464	83	36	97.6	94.6348	96.0945	(DP),pval<0.1
MntJULIP(DSR)	1500	755	10	745	50.3333	98.6928	66.6667	(DS), pval<0.1, dpsi>0.05
LeafCutter	1500	687	54	813	45.8	92.7126	61.3119	p-val<0.1, |dpsi|>0.05
MAJIQ	1500	690	324	810	46	68.0473	54.8926	|dpsi|>0.05 (No p-val cutoff)
rMATS	1500	475	220	1025	31.6667	68.3453	43.2802	p-val<0.1 (No dpsi cutoff)
SUPPA2	1500	57	55	1443	3.8	50.8929	7.07196	|dpsi|>0.05 (No p-val cutoff)
SUPPA2	1500	67	37	1433	4.46667	64.4231	8.35411	p-val<0.1 (No dpsi cutoff)
Cuffdiff2	1500	1443	674	57	96.2	68.1625	79.7899	p-val<0.1
Sleuth	1500	1476	1347	24	98.4	52.3	68.3	p-val<0.1 and filter:mean(sample_read_count >= 1) >= 0.001
	Hisat2 alignment (Supplementary Figure S1A)
Differential splicing ratio (DSR)
MntJULiP(DSR)_H	1000	747	40	253	74.7	94.9174	83.6038	p-val<0.1, |dpsi|>0.05
LeafCutter_H	1000	684	6	316	68.4	99.1304	80.9467	p-val<0.1, |dpsi|>0.05
rMATS_H	1000	468	551	532	46.8	45.9274	46.3596	p-val<0.1, |dpsi|>0.05
SUPPA2	1000	44	68	956	4.4	39.2857	7.91367	|dpsi|>0.05 (No p-val cutoff)
SUPPA2	1000	51	53	949	5.1	49	9.2	p-val<0.1 (No dpsi cutoff)
Cuffdiff2_H	1000	269	138	731	26.9	66.0934	38.2374	p-val<0.1
Sleuth	1000	991	1832	99.1	99.1	35.1045	51.8	p-val<0.1 and filter:mean(sample_read_count >= 1) >= 0.001
Differential splicing abundance (DSA)
MntJULIP(DSA)_H	1500	1460	176	40	97.3333	89.2421	93.1122	(DP),pval<0.1
MntJULIP(DSR)_H	1500	772	15	728	51.4667	98.094	67.512	(DS), pval<0.1, dpsi>0.05
LeafCutter_H	1500	687	43	813	45.8	94.1096	61.6143	p-val<0.1, |dpsi|>0.05
rMATS_H	1500	611	408	889	40.7333	59.9607	48.5113	p-val<0.1, |dpsi|>0.05
SUPPA2	1500	57	55	1443	3.8	50.8929	7.07196	|dpsi|>0.05 (No p-val cutoff)
SUPPA2	1500	67	37	1433	4.46667	64.4231	8.35411	p-val<0.1 (No dpsi cutoff)
Cuffdiff2_H	1500	364	43	1136	24.2667	89.4349	38.1751	p-val<0.1
Sleuth	1500	1476	1347	24	98.4	52.3	68.3	p-val<0.1 and filter:mean(sample_read_count >= 1) >= 0.001
NOTE (1): SUPPA2 and Sleuth do not use genome-based read alignments as input; rather, they estimate the expression levels of transcripts using pseudoalignment (salmon and kallisto, respectively)
NOTE(2):
	Sn = 100*TP/(TP+FN)
	Pr=100*TP/(TP+FP)
	F1=2*Sn*Pr/(Sn+Pr)	F1=2*Sn*Pr/(Sn+Pr)
	Tool does not address the target (DSR or DSA) problem.

## Sheet: S8_Organoid
Supporting data for Figure 1E.
Program predictions (differentially spliced introns, DSR) by the number of (pairwise) comparisons in which
they were reported. For instance, 31 of the 212 events predicted in the MntJULiP multi-way
comparison appear in exactly 6 MntJULiP pairwise comparisons.
	MntJULiP_pairwise		MntJULiP_multiway		LeafCutter
# Comparisons	NumEvents	PctEvents	NumEvents	PctEvents	NumEvents	PctEvents
1	1158	35.8514	7	3.30189	260	30.5523
2	714	22.1053	3	1.41509	183	21.5041
3	440	13.6223	8	3.77358	135	15.8637
4	323	10	14	6.60377	87	10.2233
5	220	6.81115	27	12.7358	52	6.11046
6	131	4.05573	31	14.6226	33	3.87779
7	75	2.32198	23	10.8491	23	2.7027
8	66	2.04334	33	15.566	27	3.17274
9	38	1.17647	14	6.60377	17	1.99765
10	19	0.588235	11	5.18868	10	1.17509
11	18	0.557276	13	6.13208	6	0.705053
12	8	0.247678	10	4.71698	8	0.940071
13	7	0.216718	6	2.83019	7	0.822562
14	4	0.123839	3	1.41509	2	0.235018
15	3	0.0928793	3	1.41509	0	0
16	3	0.0928793	3	1.41509	1	0.117509
17	2	0.0619195	2	0.943396	0	0
18	1	0.0309598	1	0.471698	0	0
19	0	0	0	0	0	0
20	0	0	0	0	0	0
21	0	0	0	0	0	0
Total by program:	3230		212		851

## Sheet: 2A_GTEx_brain
Supporting data for Figure 2A.
Distance matrices among brain regions, showing the numbers of differentially spliced introns determined by MntJULiP (DSR and DSA) in pairwise comparisons.
DSR matrix (p-val<0.05, dpsi>0.1)
	Amygdala	Anterior_cingulate_cortex_BA24	Caudate_basal_ganglia	Cerebellar_hemisphere	Cerebellum	Cortex	Frontal_cortex	Hippocampus	Hypothalamus	Nucleus_accumbens_basal_ganglia	Putamen_basal_ganglia	Spinal_cord_cervical_c1	Substantia_nigra
Amygdala	0	687	371	3194	2983	1066	1180	150	697	733	314	1220	573
Anterior_cingulate_cortex_BA24	687	0	818	2988	2839	202	203	640	698	649	810	1945	1277
Caudate_basal_ganglia	371	818	0	3171	2967	1094	1227	504	836	292	54	1562	886
Cerebellar_hemisphere	3194	2988	3171	0	108	2751	2921	3086	3062	3178	3195	3496	3364
Cerebellum	2983	2839	2967	108	0	2589	2805	2875	2873	3019	3001	3303	3157
Cortex	1066	202	1094	2751	2589	0	67	973	988	940	1088	2120	1532
Frontal_cortex	1180	203	1227	2921	2805	67	0	1105	1086	1087	1232	2281	1637
Hippocampus	150	640	504	3086	2875	973	1105	0	616	780	385	1118	510
Hypothalamus	697	698	836	3062	2873	988	1086	616	0	884	843	1470	803
Nucleus_accumbens_basal_ganglia	733	649	292	3178	3019	940	1087	780	884	0	411	1988	1342
Putamen_basal_ganglia	314	810	54	3195	3001	1088	1232	385	843	411	0	1351	684
Spinal_cord_cervical_c1	1220	1945	1562	3496	3303	2120	2281	1118	1470	1988	1351	0	579
Substantia_nigra	573	1277	886	3364	3157	1532	1637	510	803	1342	684	579	0
DSA matrix (p-val<0.05, losFC>=2.0)
	Amygdala	Anterior_cingulate_cortex_BA24	Caudate_basal_ganglia	Cerebellar_hemisphere	Cerebellum	Cortex	Frontal_cortex	Hippocampus	Hypothalamus	Nucleus_accumbens_basal_ganglia	Putamen_basal_ganglia	Spinal_cord_cervical_c1	Substantia_nigra
Amygdala	0	406	510	5564	4843	1067	1272	166	601	752	454	1816	579
Anterior_cingulate_cortex_BA24	406	0	747	4413	3951	115	81	464	744	717	822	3031	1486
Caudate_basal_ganglia	510	747	0	5197	4592	1016	1193	559	788	163	161	2267	980
Cerebellar_hemisphere	5564	4413	5197	0	138	3800	4002	5240	4759	4754	5510	6137	5882
Cerebellum	4843	3951	4592	138	0	3169	3837	4601	4326	4288	4750	5702	5336
Cortex	1067	115	1016	3800	3169	0	79	882	1054	928	1198	3367	1950
Frontal_cortex	1272	81	1193	4002	3837	79	0	1104	1098	1026	1458	3535	2133
Hippocampus	166	464	559	5240	4601	882	1104	0	565	831	531	1523	554
Hypothalamus	601	744	788	4759	4326	1054	1098	565	0	832	977	2026	712
Nucleus_accumbens_basal_ganglia	752	717	163	4754	4288	928	1026	831	832	0	301	2955	1498
Putamen_basal_ganglia	454	822	161	5510	4750	1198	1458	531	977	301	0	2100	776
Spinal_cord_cervical_c1	1816	3031	2267	6137	5702	3367	3535	1523	2026	2955	2100	0	550
Substantia_nigra	579	1486	980	5882	5336	1950	2133	554	712	1498	776	550	0

## Sheet: 2B_GTEx_brain
Supporting data for Figure 2B.
Numbers of introns in MntJULiP(DSR) 'bunches' classified by the magnitude in dpsi change in tissue-to-tissue
comparisons: 'Not present' in either tissue; 'Stable' (dpsi<0.05); 'Variable' {0.05<dpsi<=0.5); 'Switch' (dpsi>0.5)
	Not present	Stable	Variable	Switch
Comparison	NP	<0.05	[0.05,0.5]	[0.5,1]	Total
Cerebellar_hemisphere_Cerebellum	12914	34523	1749	0	49186
Cerebellar_hemisphere_Spinal_cord_cervical_c1	7099	21377	19245	1465	49186
Cerebellar_hemisphere_Substantia_nigra	8622	20636	18811	1117	49186
Cerebellar_hemisphere_Anterior_cingulate_cortex_BA24	9037	21753	18079	317	49186
Cerebellar_hemisphere_Cortex	9009	23030	16927	220	49186
Cerebellar_hemisphere_Frontal_cortex	8149	22936	17887	214	49186
Cerebellar_hemisphere_Hypothalamus	8682	21988	18130	386	49186
Cerebellar_hemisphere_Amygdala	9535	20433	18269	949	49186
Cerebellar_hemisphere_Hippocampus	9682	20880	17873	751	49186
Cerebellar_hemisphere_Nucleus_accumbens_basal_ganglia	8297	21785	18494	610	49186
Cerebellar_hemisphere_Caudate_basal_ganglia	8642	21372	18293	879	49186
Cerebellar_hemisphere_Putamen_basal_ganglia	9450	20776	18077	883	49186
Cerebellum_Cerebellar_hemisphere	12914	34523	1749	0	49186
Cerebellum_Spinal_cord_cervical_c1	10467	19421	17977	1321	49186
Cerebellum_Substantia_nigra	12051	18672	17498	965	49186
Cerebellum_Anterior_cingulate_cortex_BA24	12266	19860	16797	263	49186
Cerebellum_Cortex	12438	21029	15537	182	49186
Cerebellum_Frontal_cortex	10946	21188	16861	191	49186
Cerebellum_Hypothalamus	11814	20009	17042	321	49186
Cerebellum_Amygdala	13095	18406	16927	758	49186
Cerebellum_Hippocampus	13254	18731	16593	608	49186
Cerebellum_Nucleus_accumbens_basal_ganglia	11637	19808	17275	466	49186
Cerebellum_Caudate_basal_ganglia	12108	19341	17014	723	49186
Cerebellum_Putamen_basal_ganglia	13052	18567	16834	733	49186
Spinal_cord_cervical_c1_Cerebellar_hemisphere	7099	21377	19245	1465	49186
Spinal_cord_cervical_c1_Cerebellum	10467	19421	17977	1321	49186
Spinal_cord_cervical_c1_Substantia_nigra	25645	18627	4910	4	49186
Spinal_cord_cervical_c1_Anterior_cingulate_cortex_BA24	21040	16954	10950	242	49186
Spinal_cord_cervical_c1_Cortex	19721	17521	11557	387	49186
Spinal_cord_cervical_c1_Frontal_cortex	18660	17609	12457	460	49186
Spinal_cord_cervical_c1_Hypothalamus	22077	17948	9126	35	49186
Spinal_cord_cervical_c1_Amygdala	24658	16651	7822	55	49186
Spinal_cord_cervical_c1_Hippocampus	24858	17037	7259	32	49186
Spinal_cord_cervical_c1_Nucleus_accumbens_basal_ganglia	20947	17091	10954	194	49186
Spinal_cord_cervical_c1_Caudate_basal_ganglia	22655	17061	9388	82	49186
Spinal_cord_cervical_c1_Putamen_basal_ganglia	24261	16421	8430	74	49186
Substantia_nigra_Cerebellar_hemisphere	8622	20636	18811	1117	49186
Substantia_nigra_Spinal_cord_cervical_c1	25645	18627	4910	4	49186
Substantia_nigra_Cerebellum	12051	18672	17498	965	49186
Substantia_nigra_Anterior_cingulate_cortex_BA24	23911	17189	8047	39	49186
Substantia_nigra_Cortex	22308	17617	9181	80	49186
Substantia_nigra_Frontal_cortex	21317	17879	9875	115	49186
Substantia_nigra_Hypothalamus	24819	18361	6005	1	49186
Substantia_nigra_Amygdala	27287	17310	4577	12	49186
Substantia_nigra_Hippocampus	27363	17652	4161	10	49186
Substantia_nigra_Nucleus_accumbens_basal_ganglia	23585	17154	8376	71	49186
Substantia_nigra_Caudate_basal_ganglia	25281	17666	6213	26	49186
Substantia_nigra_Putamen_basal_ganglia	26840	17087	5230	29	49186
Anterior_cingulate_cortex_BA24_Cerebellar_hemisphere	9037	21753	18079	317	49186
Anterior_cingulate_cortex_BA24_Cerebellum	12266	19860	16797	263	49186
Anterior_cingulate_cortex_BA24_Spinal_cord_cervical_c1	21040	16954	10950	242	49186
Anterior_cingulate_cortex_BA24_Substantia_nigra	23911	17189	8047	39	49186
Anterior_cingulate_cortex_BA24_Cortex	24063	22258	2865	0	49186
Anterior_cingulate_cortex_BA24_Frontal_cortex	23786	22512	2888	0	49186
Anterior_cingulate_cortex_BA24_Hypothalamus	23647	19866	5663	10	49186
Anterior_cingulate_cortex_BA24_Amygdala	25967	17960	5254	5	49186
Anterior_cingulate_cortex_BA24_Hippocampus	25562	18370	5254	0	49186
Anterior_cingulate_cortex_BA24_Nucleus_accumbens_basal_ganglia	24039	19822	5308	17	49186
Anterior_cingulate_cortex_BA24_Caudate_basal_ganglia	24485	18705	5980	16	49186
Anterior_cingulate_cortex_BA24_Putamen_basal_ganglia	25362	17771	6035	18	49186
Cortex_Cerebellar_hemisphere	9009	23030	16927	220	49186
Cortex_Cerebellum	12438	21029	15537	182	49186
Cortex_Spinal_cord_cervical_c1	19721	17521	11557	387	49186
Cortex_Substantia_nigra	22308	17617	9181	80	49186
Cortex_Anterior_cingulate_cortex_BA24	24063	22258	2865	0	49186
Cortex_Frontal_cortex	22778	24726	1682	0	49186
Cortex_Hypothalamus	22193	19933	7042	18	49186
Cortex_Amygdala	24041	18033	7102	10	49186
Cortex_Hippocampus	24011	18446	6729	0	49186
Cortex_Nucleus_accumbens_basal_ganglia	22435	19804	6911	36	49186
Cortex_Caudate_basal_ganglia	22986	18932	7231	37	49186
Cortex_Putamen_basal_ganglia	23757	18030	7364	35	49186
Frontal_cortex_Cerebellar_hemisphere	8149	22936	17887	214	49186
Frontal_cortex_Cerebellum	10946	21188	16861	191	49186
Frontal_cortex_Spinal_cord_cervical_c1	18660	17609	12457	460	49186
Frontal_cortex_Substantia_nigra	21317	17879	9875	115	49186
Frontal_cortex_Anterior_cingulate_cortex_BA24	23786	22512	2888	0	49186
Frontal_cortex_Cortex	22778	24726	1682	0	49186
Frontal_cortex_Hypothalamus	21502	19915	7745	24	49186
Frontal_cortex_Amygdala	22969	18354	7852	11	49186
Frontal_cortex_Hippocampus	22787	18860	7537	2	49186
Frontal_cortex_Nucleus_accumbens_basal_ganglia	21726	19848	7563	49	49186
Frontal_cortex_Caudate_basal_ganglia	21965	19010	8168	43	49186
Frontal_cortex_Putamen_basal_ganglia	22664	18353	8124	45	49186
Hypothalamus_Cerebellar_hemisphere	8682	21988	18130	386	49186
Hypothalamus_Cerebellum	11814	20009	17042	321	49186
Hypothalamus_Spinal_cord_cervical_c1	22077	17948	9126	35	49186
Hypothalamus_Substantia_nigra	24819	18361	6005	1	49186
Hypothalamus_Anterior_cingulate_cortex_BA24	23647	19866	5663	10	49186
Hypothalamus_Cortex	22193	19933	7042	18	49186
Hypothalamus_Frontal_cortex	21502	19915	7745	24	49186
Hypothalamus_Amygdala	25401	18622	5161	2	49186
Hypothalamus_Hippocampus	25342	19025	4810	9	49186
Hypothalamus_Nucleus_accumbens_basal_ganglia	23183	19633	6339	31	49186
Hypothalamus_Caudate_basal_ganglia	24010	19027	6125	24	49186
Hypothalamus_Putamen_basal_ganglia	24863	18251	6048	24	49186
Amygdala_Cerebellar_hemisphere	9535	20433	18269	949	49186
Amygdala_Cerebellum	13095	18406	16927	758	49186
Amygdala_Spinal_cord_cervical_c1	24658	16651	7822	55	49186
Amygdala_Substantia_nigra	27287	17310	4577	12	49186
Amygdala_Anterior_cingulate_cortex_BA24	25967	17960	5254	5	49186
Amygdala_Cortex	24041	18033	7102	10	49186
Amygdala_Frontal_cortex	22969	18354	7852	11	49186
Amygdala_Hypothalamus	25401	18622	5161	2	49186
Amygdala_Hippocampus	28875	18145	2166	0	49186
Amygdala_Nucleus_accumbens_basal_ganglia	25481	18072	5625	8	49186
Amygdala_Caudate_basal_ganglia	26910	18685	3585	6	49186
Amygdala_Putamen_basal_ganglia	28554	17487	3141	4	49186
Hippocampus_Cerebellar_hemisphere	9682	20880	17873	751	49186
Hippocampus_Cerebellum	13254	18731	16593	608	49186
Hippocampus_Spinal_cord_cervical_c1	24858	17037	7259	32	49186
Hippocampus_Substantia_nigra	27363	17652	4161	10	49186
Hippocampus_Anterior_cingulate_cortex_BA24	25562	18370	5254	0	49186
Hippocampus_Cortex	24011	18446	6729	0	49186
Hippocampus_Frontal_cortex	22787	18860	7537	2	49186
Hippocampus_Hypothalamus	25342	19025	4810	9	49186
Hippocampus_Amygdala	28875	18145	2166	0	49186
Hippocampus_Nucleus_accumbens_basal_ganglia	24894	18160	6119	13	49186
Hippocampus_Caudate_basal_ganglia	26416	18395	4364	11	49186
Hippocampus_Putamen_basal_ganglia	28108	17517	3550	11	49186
Nucleus_accumbens_basal_ganglia_Cerebellar_hemisphere	8297	21785	18494	610	49186
Nucleus_accumbens_basal_ganglia_Cerebellum	11637	19808	17275	466	49186
Nucleus_accumbens_basal_ganglia_Spinal_cord_cervical_c1	20947	17091	10954	194	49186
Nucleus_accumbens_basal_ganglia_Substantia_nigra	23585	17154	8376	71	49186
Nucleus_accumbens_basal_ganglia_Anterior_cingulate_cortex_BA24	24039	19822	5308	17	49186
Nucleus_accumbens_basal_ganglia_Cortex	22435	19804	6911	36	49186
Nucleus_accumbens_basal_ganglia_Frontal_cortex	21726	19848	7563	49	49186
Nucleus_accumbens_basal_ganglia_Hypothalamus	23183	19633	6339	31	49186
Nucleus_accumbens_basal_ganglia_Amygdala	25481	18072	5625	8	49186
Nucleus_accumbens_basal_ganglia_Hippocampus	24894	18160	6119	13	49186
Nucleus_accumbens_basal_ganglia_Caudate_basal_ganglia	25610	20227	3347	2	49186
Nucleus_accumbens_basal_ganglia_Putamen_basal_ganglia	25918	19171	4097	0	49186
Caudate_basal_ganglia_Cerebellar_hemisphere	8642	21372	18293	879	49186
Caudate_basal_ganglia_Cerebellum	12108	19341	17014	723	49186
Caudate_basal_ganglia_Spinal_cord_cervical_c1	22655	17061	9388	82	49186
Caudate_basal_ganglia_Substantia_nigra	25281	17666	6213	26	49186
Caudate_basal_ganglia_Anterior_cingulate_cortex_BA24	24485	18705	5980	16	49186
Caudate_basal_ganglia_Cortex	22986	18932	7231	37	49186
Caudate_basal_ganglia_Frontal_cortex	21965	19010	8168	43	49186
Caudate_basal_ganglia_Hypothalamus	24010	19027	6125	24	49186
Caudate_basal_ganglia_Amygdala	26910	18685	3585	6	49186
Caudate_basal_ganglia_Hippocampus	26416	18395	4364	11	49186
Caudate_basal_ganglia_Nucleus_accumbens_basal_ganglia	25610	20227	3347	2	49186
Caudate_basal_ganglia_Putamen_basal_ganglia	27715	20158	1313	0	49186
Putamen_basal_ganglia_Cerebellar_hemisphere	9450	20776	18077	883	49186
Putamen_basal_ganglia_Cerebellum	13052	18567	16834	733	49186
Putamen_basal_ganglia_Spinal_cord_cervical_c1	24261	16421	8430	74	49186
Putamen_basal_ganglia_Substantia_nigra	26840	17087	5230	29	49186
Putamen_basal_ganglia_Anterior_cingulate_cortex_BA24	25362	17771	6035	18	49186
Putamen_basal_ganglia_Cortex	23757	18030	7364	35	49186
Putamen_basal_ganglia_Frontal_cortex	22664	18353	8124	45	49186
Putamen_basal_ganglia_Hypothalamus	24863	18251	6048	24	49186
Putamen_basal_ganglia_Amygdala	28554	17487	3141	4	49186
Putamen_basal_ganglia_Hippocampus	28108	17517	3550	11	49186
Putamen_basal_ganglia_Nucleus_accumbens_basal_ganglia	25918	19171	4097	0	49186
Putamen_basal_ganglia_Caudate_basal_ganglia	27715	20158	1313	0	49186
